# Supplementary material for: Mechanical Regulation of Oral Epithelial Barrier Function
Source: Bioengineering (Basel). 2023 Apr 25;10(5):517. doi: 10.3390/bioengineering10050517 (PMC10215350; doi:10.3390/bioengineering10050517)
Supplement: Supplementary file 1 [file bioengineering-10-00517-s001.zip]

Archive with 2 entries (2 files):
- Supplementary Materials.pdf
- Video S1.avi
